# Supplementary material for: 5-Amino-1-naphthol
Source: Acta Crystallogr Sect E Struct Rep Online. 2009 Oct 31;65(Pt 11):o2964. doi: 10.1107/S1600536809045152 (PMC2971357; doi:10.1107/S1600536809045152)
Supplement: Supplementary file 2 [file e-65-o2964-Isup2.hkl]

# 
# h,k,l, Fc-squared, Fo-squared, sigma(Fo-squared) and status flag 
# 
data_I
_shelx_title ' arek5dc in P2(1)2(1)2(1)' 
_shelx_refln_list_code          4 
_shelx_F_calc_maximum       89.31 
_exptl_crystal_F_000       336.00 
_reflns_d_resolution_high  0.8004 
 
loop_ 
 _symmetry_equiv_pos_as_xyz 
 'x, y, z' 
 '-x+1/2, -y, z+1/2' 
 '-x, y+1/2, -z+1/2' 
 'x+1/2, -y+1/2, -z' 
 
_cell_length_a     4.8607 
_cell_length_b    12.3175 
_cell_length_c    13.0565 
_cell_angle_alpha  90.000 
_cell_angle_beta   90.000 
_cell_angle_gamma  90.000 
 
_shelx_F_squared_multiplier     1.000 
 
loop_ 
 _refln_index_h 
 _refln_index_k 
 _refln_index_l 
 _refln_F_squared_calc 
 _refln_F_squared_meas 
 _refln_F_squared_sigma 
 _refln_observed_status 
   2   0   0     2272.95     2193.65      6.96 o 
   4   0   0       68.38       62.94      7.99 o 
   6   0   0        5.80       -8.14     14.78 o 
   1   1   0       12.99       12.97      1.04 o 
   2   1   0      119.32      112.34      2.14 o 
   3   1   0       10.82       11.98      2.45 o 
   4   1   0       46.59       47.79      4.61 o 
   5   1   0       80.18       94.54     12.06 o 
   6   1   0        8.75        0.32      5.91 o 
   1   2   0        5.91        5.85      0.92 o 
   2   2   0       31.13       30.69      1.63 o 
   3   2   0      170.37      161.41      2.84 o 
   4   2   0      207.43      214.28      4.18 o 
   5   2   0      401.08      468.11      9.66 o 
   6   2   0        0.47       -0.64      2.27 o 
   1   3   0       22.02       20.15      0.91 o 
   2   3   0      374.27      380.34      4.49 o 
   3   3   0        2.48        0.07      1.54 o 
   4   3   0       42.57       42.54      4.01 o 
   5   3   0      238.82      277.76      6.84 o 
   0   4   0     3307.25     3121.26     15.14 o 
   1   4   0       71.12       68.23      1.11 o 
   2   4   0      724.46      777.25      4.34 o 
   3   4   0       20.93       20.93      2.52 o 
   4   4   0       78.30       77.38      4.20 o 
   5   4   0       71.04       70.70      9.23 o 
   1   5   0       46.24       44.85      2.19 o 
   2   5   0      532.49      574.92      4.05 o 
   3   5   0        0.64       -0.31      0.55 o 
   4   5   0        6.90        7.12      4.56 o 
   5   5   0        2.46       -0.05      0.91 o 
   0   6   0        3.52        2.67      1.29 o 
   1   6   0       53.35       50.87      1.93 o 
   2   6   0       28.88       27.33      1.70 o 
   3   6   0        0.45       -2.34      2.34 o 
   4   6   0        5.73       10.19      4.75 o 
   5   6   0        9.19       11.75      6.63 o 
   1   7   0        0.95       -0.71      0.73 o 
   2   7   0      223.03      228.26      3.20 o 
   3   7   0        2.10       -0.33      1.62 o 
   4   7   0        3.93       10.54      5.52 o 
   5   7   0       35.73       41.25      7.70 o 
   0   8   0       35.70       39.15      2.52 o 
   1   8   0        0.68       -0.92      0.92 o 
   2   8   0      312.01      313.80      4.32 o 
   3   8   0       17.24        8.37      4.50 o 
   4   8   0       20.10       16.47      6.48 o 
   5   8   0        8.98        5.12      6.94 o 
   1   9   0        0.39       -0.40      2.18 o 
   2   9   0        3.44       -1.09      2.64 o 
   3   9   0       63.61       45.75      5.40 o 
   4   9   0       17.91       15.28      5.08 o 
   0  10   0      163.31      165.59      5.13 o 
   1  10   0        3.88        0.00      2.07 o 
   2  10   0       81.64       76.84      4.62 o 
   3  10   0       63.83       43.40      5.61 o 
   4  10   0       56.43       62.19      7.42 o 
   1  11   0      221.73      222.28      5.46 o 
   2  11   0       23.96       15.54      4.99 o 
   3  11   0       26.04       12.46      6.73 o 
   4  11   0        0.14       -1.18      3.77 o 
   0  12   0       35.23       15.30     10.73 o 
   1  12   0       31.10       29.58      6.89 o 
   2  12   0       32.59       12.19      8.60 o 
   3  12   0        0.15       -1.30      8.79 o 
   1  13   0      107.55      102.10      9.11 o 
   2  13   0       12.99        3.41     10.15 o 
   3  13   0        0.11        0.62      6.64 o 
   0  14   0        0.28       10.37     11.76 o 
   1  14   0       34.03       33.82      9.93 o 
   2  14   0        0.89      -12.44     12.44 o 
   1  15   0       25.06       19.54     11.41 o 
   1   0   1      852.06      803.48      2.60 o 
   2   0   1      349.54      316.16      3.57 o 
   3   0   1       10.98        7.85      1.98 o 
   4   0   1        4.14        7.38      5.76 o 
   5   0   1       44.41       57.62      8.08 o 
   6   0   1      104.08      119.51     17.68 o 
   1   1   1      980.25      930.51      3.60 o 
   2   1   1      276.23      251.50      1.59 o 
   3   1   1      246.27      248.06      2.47 o 
   4   1   1       90.06       91.73      2.96 o 
   5   1   1       41.88       45.79      5.88 o 
   6   1   1       39.33       31.28      8.46 o 
   1   2   1     1327.34     1240.07      2.27 o 
   2   2   1      346.53      343.24      2.24 o 
   3   2   1      400.97      388.05      3.12 o 
   4   2   1      107.75      105.68      3.02 o 
   5   2   1      202.67      216.79      5.20 o 
   6   2   1       14.71        8.48      8.49 o 
   0   3   1      694.15      603.72      3.10 o 
   1   3   1      284.61      258.06      1.21 o 
   2   3   1      532.71      540.12      2.00 o 
   3   3   1       13.42       10.71      1.83 o 
   4   3   1      192.22      201.78      3.28 o 
   5   3   1       98.84      109.70      4.28 o 
   0   4   1       43.93       33.85      1.61 o 
   1   4   1      782.13      747.87      2.70 o 
   2   4   1      246.02      258.69      1.61 o 
   3   4   1       65.52       64.88      1.86 o 
   4   4   1      206.60      213.97      3.20 o 
   5   4   1       31.99       24.66      5.37 o 
   0   5   1        0.12       -0.03      0.16 o 
   1   5   1      391.54      398.50      1.72 o 
   2   5   1       60.02       59.50      1.15 o 
   3   5   1        5.49        5.22      1.87 o 
   4   5   1       19.16       16.67      3.40 o 
   5   5   1       13.25       10.59      5.28 o 
   0   6   1       14.72       12.98      0.97 o 
   1   6   1      267.28      283.91      1.89 o 
   2   6   1       94.16       95.95      1.22 o 
   3   6   1       29.21       25.44      2.62 o 
   4   6   1        2.86        1.52      3.09 o 
   5   6   1        3.42        5.62      5.21 o 
   0   7   1      170.99      158.77      2.52 o 
   1   7   1       73.02       75.45      1.25 o 
   2   7   1      147.60      153.47      1.90 o 
   3   7   1       24.30       22.91      2.86 o 
   4   7   1        3.35        2.90      3.85 o 
   5   7   1       35.51       40.84      6.39 o 
   0   8   1        1.08       -0.52      0.76 o 
   1   8   1       79.56       77.39      1.72 o 
   2   8   1       22.79       22.94      2.05 o 
   3   8   1      123.77      128.14      3.46 o 
   4   8   1       42.81       41.08      4.39 o 
   5   8   1       41.42       42.99      6.84 o 
   0   9   1      104.70       97.08      2.93 o 
   1   9   1        1.86        1.19      1.87 o 
   2   9   1       50.95       44.97      2.59 o 
   3   9   1       50.21       38.86      4.12 o 
   4   9   1        6.27        4.28      3.59 o 
   0  10   1       29.37       22.02      3.82 o 
   1  10   1       48.18       45.72      2.86 o 
   2  10   1       58.12       45.84      3.20 o 
   3  10   1       43.58       34.98      4.43 o 
   4  10   1        2.64       -0.19      4.11 o 
   0  11   1      479.22      528.43      7.94 o 
   1  11   1      326.81      355.10      3.84 o 
   2  11   1       16.00       11.25      3.97 o 
   3  11   1       12.46        5.21      6.01 o 
   4  11   1        2.57       -1.48      5.53 o 
   0  12   1       89.38       87.21      6.93 o 
   1  12   1      275.90      308.69      5.00 o 
   2  12   1      158.98      151.60      5.84 o 
   3  12   1        3.62       -0.72      4.42 o 
   0  13   1       23.44       24.73      7.60 o 
   1  13   1      128.22      120.42      6.15 o 
   2  13   1       35.22       36.58      6.97 o 
   3  13   1        1.41       -5.18      7.96 o 
   0  14   1        9.09        3.94      6.77 o 
   1  14   1       24.07       14.34      6.56 o 
   2  14   1       21.55       19.84     11.99 o 
   0  15   1        0.95        0.44     10.30 o 
   1  15   1       29.18       29.81     11.35 o 
   1   0   2      160.91      170.16      7.26 o 
   2   0   2      173.76      176.68      1.64 o 
   3   0   2      112.94      118.88      2.24 o 
   4   0   2        4.45        6.21      4.11 o 
   5   0   2        5.41       -1.60      5.94 o 
   6   0   2       90.14      102.21     12.17 o 
   1   1   2     7976.54     7417.41     23.70 o 
   2   1   2      622.35      619.71      2.72 o 
   3   1   2      212.13      217.32      2.39 o 
   4   1   2       58.50       55.33      3.11 o 
   5   1   2       41.73       44.40      5.58 o 
   6   1   2       93.89      100.33      8.99 o 
   0   2   2       12.50       11.96      0.83 o 
   1   2   2     2605.74     2480.35      6.12 o 
   2   2   2        4.51        4.68      1.16 o 
   3   2   2      411.38      422.35      2.80 o 
   4   2   2       41.67       41.96      3.18 o 
   5   2   2       31.43       27.27      4.63 o 
   0   3   2      345.38      333.97      2.04 o 
   1   3   2      193.08      183.59      1.33 o 
   2   3   2      240.19      250.66      1.41 o 
   3   3   2       10.22        9.14      1.84 o 
   4   3   2      357.93      366.06      3.95 o 
   5   3   2       26.13       23.69      4.46 o 
   0   4   2        0.23       -0.29      0.63 o 
   1   4   2      405.15      427.94      1.78 o 
   2   4   2       64.62       66.83      1.19 o 
   3   4   2       16.27       16.15      1.87 o 
   4   4   2      106.47      114.29      3.17 o 
   5   4   2       47.91       47.79      5.74 o 
   0   5   2     1056.96     1063.34      9.63 o 
   1   5   2      165.91      159.69      1.34 o 
   2   5   2      129.76      127.95      1.37 o 
   3   5   2       12.57       10.77      1.79 o 
   4   5   2      185.07      187.29      3.94 o 
   5   5   2        6.27        3.05      5.10 o 
   0   6   2       33.49       32.09      1.47 o 
   1   6   2      282.41      307.11      1.79 o 
   2   6   2      125.04      134.48      1.42 o 
   3   6   2        0.59        0.95      1.78 o 
   4   6   2       10.13        6.11      4.08 o 
   5   6   2       33.47       34.86      5.84 o 
   0   7   2      563.36      591.33      8.13 o 
   1   7   2       13.15       12.45      1.44 o 
   2   7   2      151.03      165.25      2.10 o 
   3   7   2      130.45      129.04      2.74 o 
   4   7   2       42.86       41.44      4.41 o 
   5   7   2       49.66       45.65      6.69 o 
   0   8   2       38.63       42.19      2.07 o 
   1   8   2       60.09       53.55      2.02 o 
   2   8   2        9.27        5.56      2.30 o 
   3   8   2       41.16       43.07      3.74 o 
   4   8   2        0.30       -2.30      3.66 o 
   5   8   2       47.88       45.20      7.28 o 
   0   9   2      602.88      625.42      5.00 o 
   1   9   2       13.36       12.19      2.23 o 
   2   9   2       59.33       60.14      2.77 o 
   3   9   2      160.90      152.44      4.02 o 
   4   9   2       50.89       46.19      5.13 o 
   0  10   2       78.13       81.57      3.86 o 
   1  10   2       14.25        4.89      2.04 o 
   2  10   2       44.43       37.21      3.47 o 
   3  10   2        3.54       -1.02      3.12 o 
   4  10   2       12.78        8.97      4.31 o 
   0  11   2      603.57      669.64      8.67 o 
   1  11   2       45.78       44.28      3.91 o 
   2  11   2       24.39       20.49      3.94 o 
   3  11   2        0.52       -4.30      5.26 o 
   4  11   2       14.77       10.95      5.89 o 
   0  12   2      117.50      126.04     13.28 o 
   1  12   2       15.12        7.86      4.98 o 
   2  12   2       56.81       45.21      5.64 o 
   3  12   2       21.36       18.99      6.95 o 
   0  13   2       11.60       18.19      9.72 o 
   1  13   2       24.90       17.16      6.39 o 
   2  13   2      118.38      126.09     10.10 o 
   3  13   2       16.74       16.84      8.66 o 
   0  14   2        3.66        3.54      8.22 o 
   1  14   2        2.78        1.27      5.78 o 
   2  14   2       18.20       15.21     12.57 o 
   0  15   2       11.00       14.35     14.41 o 
   1  15   2       18.26       18.89      8.67 o 
   1   0   3     1488.31     1418.42      5.29 o 
   2   0   3     1264.18     1311.99      6.36 o 
   3   0   3       59.33       63.14      2.44 o 
   4   0   3       86.89       87.63      4.35 o 
   5   0   3       14.53       16.35      7.79 o 
   0   1   3      462.20      421.23      2.04 o 
   1   1   3     2534.24     2412.70      6.44 o 
   2   1   3      139.31      143.90      1.48 o 
   3   1   3       47.95       45.84      1.50 o 
   4   1   3        0.74       -0.35      2.13 o 
   5   1   3        4.20        4.46      4.34 o 
   0   2   3      176.56      170.91      1.58 o 
   1   2   3     2118.92     2069.55      5.86 o 
   2   2   3      266.23      265.33      1.66 o 
   3   2   3      324.05      341.54      2.94 o 
   4   2   3       19.56       17.63      3.24 o 
   5   2   3        8.98        5.08      2.46 o 
   0   3   3      167.62      150.41      1.55 o 
   1   3   3      897.48      883.89      3.36 o 
   2   3   3      387.52      423.17      1.89 o 
   3   3   3      283.17      282.70      2.30 o 
   4   3   3       84.41       83.79      3.29 o 
   5   3   3       43.95       49.27      4.69 o 
   0   4   3        0.14       -0.09      0.50 o 
   1   4   3       43.21       43.45      0.95 o 
   2   4   3      472.45      463.15      2.67 o 
   3   4   3       88.61       94.40      1.88 o 
   4   4   3      143.42      148.00      3.00 o 
   5   4   3       20.19       15.06      5.41 o 
   0   5   3      401.50      407.09      3.27 o 
   1   5   3      558.79      595.76      3.90 o 
   2   5   3       26.90       26.71      1.42 o 
   3   5   3      151.36      145.58      1.99 o 
   4   5   3      222.64      242.15      3.28 o 
   5   5   3       42.34       39.16      5.74 o 
   0   6   3       29.41       30.24      1.41 o 
   1   6   3      290.38      310.66      1.93 o 
   2   6   3       13.19       13.02      1.57 o 
   3   6   3      116.74      115.41      2.33 o 
   4   6   3       37.69       36.89      4.56 o 
   5   6   3       10.36        6.23      5.25 o 
   0   7   3      634.30      651.86      9.78 o 
   1   7   3      142.76      149.10      1.58 o 
   2   7   3       14.57       12.52      2.02 o 
   3   7   3        9.89        5.74      1.56 o 
   4   7   3       75.22       78.03      4.96 o 
   5   7   3       69.71       74.73      6.80 o 
   0   8   3      140.61      144.15      3.48 o 
   1   8   3       37.87       35.09      1.86 o 
   2   8   3       10.73        8.45      2.62 o 
   3   8   3        2.09       -0.93      1.36 o 
   4   8   3       82.45       78.83      5.49 o 
   5   8   3       17.07       13.28      6.96 o 
   0   9   3      171.87      187.53      5.08 o 
   1   9   3      125.82      124.06      2.99 o 
   2   9   3       14.57       12.51      2.71 o 
   3   9   3        4.55        0.94      1.94 o 
   4   9   3       36.39       28.17      5.45 o 
   0  10   3      395.99      404.79      5.43 o 
   1  10   3      138.93      143.31      3.43 o 
   2  10   3       33.59       28.54      3.38 o 
   3  10   3       12.91       13.08      4.28 o 
   4  10   3       18.44       17.56      5.73 o 
   0  11   3       39.24       34.40      4.91 o 
   1  11   3       47.36       37.18      4.31 o 
   2  11   3       15.80       10.96      4.16 o 
   3  11   3       49.03       46.31      6.71 o 
   4  11   3        2.58       -0.27      5.52 o 
   0  12   3       56.45       40.89      7.65 o 
   1  12   3       39.78       31.09      4.79 o 
   2  12   3       15.16       21.02      5.57 o 
   3  12   3        9.76        9.18      6.96 o 
   0  13   3        3.53        1.62      7.65 o 
   1  13   3       37.53       39.56      6.58 o 
   2  13   3       69.87       68.98      8.23 o 
   3  13   3       60.07       62.06      8.56 o 
   0  14   3       23.45       27.21      9.06 o 
   1  14   3        0.14        1.26      6.30 o 
   2  14   3       63.73       61.29      9.41 o 
   0  15   3        0.75       -3.30     10.02 o 
   0   0   4       15.09       15.05      1.37 o 
   1   0   4      472.74      438.62      2.41 o 
   2   0   4      364.73      376.98      2.47 o 
   3   0   4      200.39      191.23      2.91 o 
   4   0   4       17.68       13.08      4.59 o 
   5   0   4       44.57       54.61      7.54 o 
   0   1   4      100.43       95.96      1.44 o 
   1   1   4      868.17      850.02      2.54 o 
   2   1   4      558.96      560.65      2.04 o 
   3   1   4      134.37      144.63      1.78 o 
   4   1   4       33.89       32.73      3.40 o 
   5   1   4       16.15       14.47      5.49 o 
   0   2   4     1056.92     1057.39      3.69 o 
   1   2   4      158.00      157.55      1.26 o 
   2   2   4      702.47      720.27      2.46 o 
   3   2   4       57.44       58.62      1.71 o 
   4   2   4       33.91       33.92      3.08 o 
   5   2   4        4.51        2.73      2.73 o 
   0   3   4      318.92      298.60      2.09 o 
   1   3   4      296.62      275.77      1.61 o 
   2   3   4      657.71      654.27      2.42 o 
   3   3   4       41.28       44.11      1.93 o 
   4   3   4       52.00       50.39      2.97 o 
   5   3   4       11.57       11.79      4.07 o 
   0   4   4     1033.83     1122.65      7.20 o 
   1   4   4      773.13      824.18      3.06 o 
   2   4   4      572.57      586.96      2.26 o 
   3   4   4      169.51      167.48      2.20 o 
   4   4   4       50.43       48.51      2.97 o 
   5   4   4       74.35       76.52      5.08 o 
   0   5   4       72.61       67.54      1.58 o 
   1   5   4       41.98       44.44      1.13 o 
   2   5   4       55.94       55.71      1.45 o 
   3   5   4      296.66      298.40      2.69 o 
   4   5   4       36.63       34.60      3.25 o 
   5   5   4       49.72       50.64      5.47 o 
   0   6   4       71.20       63.06      1.63 o 
   1   6   4      458.59      497.77      2.60 o 
   2   6   4        9.44        6.82      1.58 o 
   3   6   4      220.58      224.27      2.74 o 
   4   6   4      250.85      275.22      3.87 o 
   5   6   4       25.83       27.65      5.98 o 
   0   7   4      265.34      300.00      4.07 o 
   1   7   4      229.40      227.23      2.02 o 
   2   7   4        6.57        4.69      2.08 o 
   3   7   4       57.67       56.58      3.46 o 
   4   7   4       63.88       67.71      4.62 o 
   5   7   4       46.15       41.16      6.63 o 
   0   8   4       80.00       85.38      3.64 o 
   1   8   4      139.20      137.21      2.03 o 
   2   8   4       16.23       11.17      2.86 o 
   3   8   4        0.58       -2.66      2.67 o 
   4   8   4      178.27      188.89      4.91 o 
   0   9   4       11.29       10.27      4.07 o 
   1   9   4      216.66      224.24      3.18 o 
   2   9   4        1.29       -0.84      1.61 o 
   3   9   4       11.13       12.89      3.95 o 
   4   9   4       18.40       17.58      5.41 o 
   0  10   4      105.47       97.79      5.03 o 
   1  10   4      315.03      347.03      3.77 o 
   2  10   4        8.64        7.47      3.60 o 
   3  10   4       47.04       52.81      4.76 o 
   4  10   4       23.53       19.42      5.80 o 
   0  11   4        7.69        5.13      5.17 o 
   1  11   4       14.76       11.63      3.93 o 
   2  11   4       22.64       18.43      4.25 o 
   3  11   4       38.63       36.47      5.99 o 
   0  12   4       30.73       25.24      7.49 o 
   1  12   4       20.32       16.55      4.42 o 
   2  12   4       39.39       42.14      5.66 o 
   3  12   4        1.43        0.79      4.56 o 
   0  13   4       24.87       29.11      8.31 o 
   1  13   4       26.87       22.40      5.67 o 
   2  13   4        8.38        4.36      6.07 o 
   0  14   4        3.76       -4.52      6.42 o 
   1  14   4       11.74       11.65      7.05 o 
   2  14   4       51.49       55.63      9.34 o 
   1   0   5       11.52       11.21      1.39 o 
   2   0   5       33.34       31.38      1.79 o 
   3   0   5        0.05       -0.28      0.41 o 
   4   0   5       81.32       86.41      4.32 o 
   5   0   5        3.80        4.92      6.07 o 
   0   1   5        0.00       -0.38      0.51 o 
   1   1   5      355.37      366.25      2.00 o 
   2   1   5      118.21      119.89      1.38 o 
   3   1   5        4.95        5.38      1.62 o 
   4   1   5       59.48       61.92      3.13 o 
   5   1   5       25.37       23.03      4.52 o 
   0   2   5       59.75       66.25      1.62 o 
   1   2   5      616.30      625.74      2.49 o 
   2   2   5      650.11      661.38      2.56 o 
   3   2   5      149.17      145.91      1.72 o 
   4   2   5       59.30       64.76      3.12 o 
   5   2   5       41.06       42.29      4.19 o 
   0   3   5      235.59      245.85      2.21 o 
   1   3   5       90.60       86.65      1.35 o 
   2   3   5      683.20      671.80      2.73 o 
   3   3   5      113.11      110.54      1.91 o 
   4   3   5       21.94       21.53      3.23 o 
   5   3   5        6.76        7.02      4.21 o 
   0   4   5      589.90      686.03      4.91 o 
   1   4   5      233.86      251.28      1.52 o 
   2   4   5      349.42      345.00      1.97 o 
   3   4   5       41.19       42.78      2.17 o 
   4   4   5        4.91        1.69      1.37 o 
   5   4   5        1.18        3.46      4.56 o 
   0   5   5      211.34      248.07      3.33 o 
   1   5   5       73.22       73.38      1.29 o 
   2   5   5       21.63       20.59      1.57 o 
   3   5   5      192.05      197.23      2.51 o 
   4   5   5       35.23       35.37      3.58 o 
   5   5   5       14.17       11.50      5.23 o 
   0   6   5      160.79      177.87      3.01 o 
   1   6   5      129.81      119.52      1.66 o 
   2   6   5       48.16       46.42      1.81 o 
   3   6   5      383.69      398.38      3.40 o 
   4   6   5       65.51       70.61      4.22 o 
   5   6   5       34.79       36.41      6.45 o 
   0   7   5        9.18        8.35      2.02 o 
   1   7   5      109.29      117.86      1.78 o 
   2   7   5      356.44      359.68      2.86 o 
   3   7   5       17.56       11.38      3.39 o 
   4   7   5      105.81      110.61      4.87 o 
   5   7   5       44.94       40.45      6.79 o 
   0   8   5        5.85        6.23      3.72 o 
   1   8   5      590.85      645.97      5.48 o 
   2   8   5      107.31      106.37      2.79 o 
   3   8   5       73.37       75.29      3.66 o 
   4   8   5       19.22       19.77      4.97 o 
   0   9   5       16.70       15.75      4.34 o 
   1   9   5      141.75      148.12      3.00 o 
   2   9   5       67.78       66.10      3.45 o 
   3   9   5       38.30       32.22      4.09 o 
   4   9   5       23.30       23.97      5.32 o 
   0  10   5        1.40       -1.68      1.68 o 
   1  10   5      117.79      124.28      3.56 o 
   2  10   5       28.02       20.03      3.96 o 
   3  10   5        4.57        0.88      1.65 o 
   4  10   5        3.36        3.33      4.01 o 
   0  11   5        1.63       -0.87      4.71 o 
   1  11   5       14.99       13.13      4.18 o 
   2  11   5       55.15       45.79      4.72 o 
   3  11   5        8.96       13.70      6.41 o 
   0  12   5       50.39       58.44      6.92 o 
   1  12   5        6.02        7.54      4.55 o 
   2  12   5       10.00        7.18      5.27 o 
   3  12   5       31.94       29.82      6.82 o 
   0  13   5        0.23       -1.68      8.51 o 
   1  13   5       14.54        9.34      5.23 o 
   2  13   5       12.18       13.21      7.16 o 
   0  14   5       88.84       93.77     10.99 o 
   1  14   5       12.60       10.60      7.13 o 
   0   0   6       82.15       74.86      2.08 o 
   1   0   6       52.48       55.49      1.58 o 
   2   0   6        1.80        2.31      1.98 o 
   3   0   6        3.99        2.95      2.85 o 
   4   0   6       23.22       18.86      3.99 o 
   5   0   6       31.55       22.24      5.85 o 
   0   1   6      145.62      138.15      1.93 o 
   1   1   6      155.99      163.06      1.60 o 
   2   1   6       19.07       18.75      1.47 o 
   3   1   6       79.34       74.47      1.71 o 
   4   1   6       74.32       81.79      2.87 o 
   5   1   6       79.32       73.85      4.30 o 
   0   2   6       27.08       27.55      1.51 o 
   1   2   6      449.36      494.70      2.33 o 
   2   2   6       66.26       72.48      1.38 o 
   3   2   6        9.05        8.35      1.77 o 
   4   2   6       20.44       19.44      2.93 o 
   5   2   6       15.42       10.99      4.33 o 
   0   3   6      211.33      248.17      2.46 o 
   1   3   6      629.25      676.86      2.66 o 
   2   3   6      221.18      237.67      1.87 o 
   3   3   6      366.90      372.33      3.27 o 
   4   3   6        2.15        0.69      0.97 o 
   5   3   6       17.32       19.76      4.37 o 
   0   4   6       21.00       21.61      1.64 o 
   1   4   6      131.07      123.65      1.42 o 
   2   4   6       19.95       18.92      1.59 o 
   3   4   6      612.94      635.75      4.19 o 
   4   4   6        3.71       -0.04      1.05 o 
   5   4   6        5.99        7.50      5.15 o 
   0   5   6      361.83      429.15      8.09 o 
   1   5   6      290.78      295.05      2.04 o 
   2   5   6       96.93       93.40      1.80 o 
   3   5   6     1008.78     1044.73      7.97 o 
   4   5   6       10.61        9.94      3.41 o 
   5   5   6       61.65       63.98      6.19 o 
   0   6   6       38.91       36.02      2.24 o 
   1   6   6        5.35        4.90      1.75 o 
   2   6   6      274.01      281.76      2.34 o 
   3   6   6      419.12      442.96      3.42 o 
   4   6   6       80.82       87.81      4.49 o 
   5   6   6        7.25       10.27      6.39 o 
   0   7   6       15.75       15.07      2.79 o 
   1   7   6       22.17       20.87      1.96 o 
   2   7   6      269.84      285.46      2.70 o 
   3   7   6       67.68       66.72      3.10 o 
   4   7   6        3.75        2.07      3.70 o 
   0   8   6        5.61        0.94      2.41 o 
   1   8   6      224.68      221.03      2.34 o 
   2   8   6      267.13      293.03      3.03 o 
   3   8   6        2.55        2.12      4.18 o 
   4   8   6       23.25       19.15      4.64 o 
   0   9   6       65.48       56.52      4.71 o 
   1   9   6       65.84       69.11      3.14 o 
   2   9   6      102.01      105.66      3.61 o 
   3   9   6       17.71       17.79      4.90 o 
   4   9   6        5.45        5.02      5.10 o 
   0  10   6        0.02       -3.58      3.58 o 
   1  10   6      106.24      105.70      3.78 o 
   2  10   6        1.07        0.03      2.41 o 
   3  10   6        1.19        0.85      5.10 o 
   4  10   6       37.29       39.68      6.63 o 
   0  11   6        0.72       -2.84      3.86 o 
   1  11   6       14.93       15.95      4.04 o 
   2  11   6       15.27       11.77      4.49 o 
   3  11   6        4.29        3.68      4.15 o 
   0  12   6       14.43       18.24      5.77 o 
   1  12   6        4.80        3.48      3.25 o 
   2  12   6       17.88       15.27      5.88 o 
   3  12   6       13.76       10.13      6.84 o 
   0  13   6        0.33       -2.43     10.09 o 
   1  13   6        3.80        2.79      5.77 o 
   2  13   6        4.59       -2.24      5.55 o 
   0  14   6       67.96       71.59     11.32 o 
   1  14   6       12.18       16.46      7.49 o 
   1   0   7        0.05       -0.91      1.38 o 
   2   0   7      153.25      148.96      2.11 o 
   3   0   7        3.23        1.50      2.57 o 
   4   0   7      199.22      198.58      4.50 o 
   5   0   7        1.07       -0.16      5.88 o 
   0   1   7      451.27      440.32      3.04 o 
   1   1   7       19.39       18.85      1.32 o 
   2   1   7       13.22       10.81      1.62 o 
   3   1   7        6.58        3.81      1.42 o 
   4   1   7        1.79        0.68      2.62 o 
   5   1   7       55.51       53.45      5.61 o 
   0   2   7       43.57       46.71      1.73 o 
   1   2   7      126.72      127.92      1.64 o 
   2   2   7      111.04      106.46      1.71 o 
   3   2   7       30.77       27.50      2.08 o 
   4   2   7       26.77       23.32      3.17 o 
   5   2   7       17.44       16.17      4.58 o 
   0   3   7     1704.66     1833.66      6.43 o 
   1   3   7      208.28      213.73      1.93 o 
   2   3   7        0.89        1.54      1.48 o 
   3   3   7       56.27       54.15      2.23 o 
   4   3   7        5.87        7.83      3.52 o 
   5   3   7        4.03        6.58      4.53 o 
   0   4   7        5.12        5.46      1.81 o 
   1   4   7       65.45       63.02      1.62 o 
   2   4   7      150.76      154.10      1.92 o 
   3   4   7       41.54       35.54      2.41 o 
   4   4   7        6.45        4.72      1.49 o 
   5   4   7       14.77       16.77      4.74 o 
   0   5   7       82.15       94.48      2.23 o 
   1   5   7        8.75        7.73      1.72 o 
   2   5   7      159.14      152.92      1.95 o 
   3   5   7        4.59        4.72      2.56 o 
   4   5   7       17.71        8.13      2.66 o 
   5   5   7       49.90       59.67      6.02 o 
   0   6   7        6.05        8.93      2.34 o 
   1   6   7       47.73       48.97      2.08 o 
   2   6   7      300.28      305.27      2.81 o 
   3   6   7      140.59      151.71      2.78 o 
   4   6   7       69.43       60.56      4.74 o 
   0   7   7      235.22      278.62      8.48 o 
   1   7   7      119.94      123.31      2.16 o 
   2   7   7      596.43      631.40      5.59 o 
   3   7   7       37.21       36.79      3.28 o 
   4   7   7        4.41        2.80      4.51 o 
   0   8   7        0.17        0.05      1.69 o 
   1   8   7       42.66       44.01      2.66 o 
   2   8   7      147.20      150.94      2.81 o 
   3   8   7       10.56        8.12      3.47 o 
   4   8   7        8.39        4.45      4.98 o 
   0   9   7       48.03       46.67      4.78 o 
   1   9   7       98.17       91.19      3.47 o 
   2   9   7      268.11      280.69      3.88 o 
   3   9   7       10.93        8.07      3.95 o 
   4   9   7        8.83        3.79      3.26 o 
   0  10   7        6.69        7.38      5.17 o 
   1  10   7        2.03       -2.78      2.78 o 
   2  10   7       62.00       58.19      4.64 o 
   3  10   7       14.09       14.18      5.92 o 
   0  11   7        0.09       -1.37      5.14 o 
   1  11   7        0.04       -1.24      1.24 o 
   2  11   7        2.87        0.72      3.04 o 
   3  11   7       12.79       18.32      6.62 o 
   0  12   7        0.64       -1.03      3.33 o 
   1  12   7        3.98        0.03      3.00 o 
   2  12   7        9.19       10.81      5.60 o 
   0  13   7       48.25       57.68      8.53 o 
   1  13   7       11.17        4.27      4.91 o 
   0   0   8      126.63      129.17      3.16 o 
   1   0   8      106.86      108.82      2.22 o 
   2   0   8        3.06        0.44      0.92 o 
   3   0   8        0.01        0.36      0.87 o 
   4   0   8       13.07       11.16      4.37 o 
   5   0   8       46.35       37.68      7.74 o 
   0   1   8        4.61        3.57      1.73 o 
   1   1   8      153.12      152.81      1.63 o 
   2   1   8        7.13        6.90      1.69 o 
   3   1   8       23.14       18.66      2.11 o 
   4   1   8      114.39      112.15      3.32 o 
   5   1   8        2.85        3.16      3.56 o 
   0   2   8      165.26      172.44      2.35 o 
   1   2   8      195.40      204.44      1.99 o 
   2   2   8       62.62       59.60      1.72 o 
   3   2   8       30.93       22.83      2.34 o 
   4   2   8        4.15        2.32      2.61 o 
   5   2   8       10.05        7.05      5.13 o 
   0   3   8      488.68      515.51      3.72 o 
   1   3   8      163.15      163.36      2.01 o 
   2   3   8      296.63      300.78      3.12 o 
   3   3   8       56.98       53.90      2.59 o 
   4   3   8        9.67        9.21      3.58 o 
   5   3   8        0.44        0.11      3.92 o 
   0   4   8      471.45      507.72      3.53 o 
   1   4   8        1.99        1.71      1.48 o 
   2   4   8      479.67      497.44      3.08 o 
   3   4   8      124.05      119.06      2.93 o 
   4   4   8       71.86       70.79      3.97 o 
   5   4   8        9.65       11.18      5.27 o 
   0   5   8       74.14       78.79      2.32 o 
   1   5   8        2.11        3.67      1.83 o 
   2   5   8      203.43      209.26      2.38 o 
   3   5   8      479.15      510.02      4.37 o 
   4   5   8      226.14      232.51      4.07 o 
   0   6   8        6.94        9.18      2.61 o 
   1   6   8       44.72       47.81      2.36 o 
   2   6   8      296.33      300.93      2.87 o 
   3   6   8       39.43       39.92      3.05 o 
   4   6   8      143.35      146.93      4.78 o 
   0   7   8       13.60       12.04      3.77 o 
   1   7   8       69.17       73.22      2.50 o 
   2   7   8       72.43       72.09      2.63 o 
   3   7   8      146.17      158.46      3.45 o 
   4   7   8       61.83       55.43      5.76 o 
   0   8   8       87.93       88.15      4.72 o 
   1   8   8      170.46      172.51      2.93 o 
   2   8   8        4.22        0.53      1.61 o 
   3   8   8       78.98       74.99      4.42 o 
   4   8   8        4.41       -0.04      1.57 o 
   0   9   8        0.39        0.20      0.69 o 
   1   9   8      101.64      103.13      3.82 o 
   2   9   8       80.32       78.68      4.22 o 
   3   9   8        1.52        1.83      4.30 o 
   0  10   8       30.92       31.23      5.81 o 
   1  10   8       26.11       23.70      4.47 o 
   2  10   8       52.59       52.04      4.53 o 
   3  10   8       18.38       21.34      5.95 o 
   0  11   8        0.48       -5.70      7.40 o 
   1  11   8        0.16       -0.88      4.68 o 
   2  11   8        5.23        3.93      4.48 o 
   3  11   8        2.97        5.87      7.19 o 
   0  12   8       13.02       14.02      7.45 o 
   1  12   8       12.05       13.28      4.98 o 
   2  12   8        1.37        0.43      6.44 o 
   0  13   8        8.52        0.31      7.47 o 
   1  13   8       11.08       15.50      6.23 o 
   1   0   9        2.04        1.62      1.86 o 
   2   0   9        0.74        0.44      2.11 o 
   3   0   9        7.28        6.12      3.64 o 
   4   0   9        6.78        0.21      4.23 o 
   5   0   9        0.00        2.60      7.03 o 
   0   1   9        5.01        5.42      1.92 o 
   1   1   9       58.98       53.36      1.69 o 
   2   1   9      139.56      138.26      2.00 o 
   3   1   9       67.75       61.51      2.63 o 
   4   1   9       33.31       29.50      3.65 o 
   5   1   9       35.91       34.59      5.89 o 
   0   2   9       70.91       67.42      2.31 o 
   1   2   9        9.07        5.57      1.95 o 
   2   2   9      399.82      418.55      3.32 o 
   3   2   9       12.99        6.59      2.40 o 
   4   2   9       44.29       40.24      3.86 o 
   5   2   9        3.00        1.77      6.05 o 
   0   3   9       53.99       53.85      2.57 o 
   1   3   9       53.08       54.02      2.09 o 
   2   3   9      185.54      178.31      2.38 o 
   3   3   9        2.59        0.84      0.69 o 
   4   3   9        7.89       10.91      3.64 o 
   0   4   9        2.25        1.07      0.76 o 
   1   4   9       76.44       81.14      2.17 o 
   2   4   9      171.64      171.33      2.36 o 
   3   4   9       52.71       48.51      3.10 o 
   4   4   9       31.24       29.34      4.09 o 
   0   5   9        0.02        0.05      0.71 o 
   1   5   9       39.72       41.03      2.33 o 
   2   5   9       67.35       67.78      2.38 o 
   3   5   9       88.73       89.55      3.19 o 
   4   5   9       26.88       21.92      4.22 o 
   0   6   9      101.77      102.62      3.40 o 
   1   6   9        4.68        2.59      2.07 o 
   2   6   9        8.43        8.04      2.49 o 
   3   6   9       96.34      101.36      3.38 o 
   4   6   9      237.53      247.41      5.07 o 
   0   7   9       39.73       38.79      5.08 o 
   1   7   9       80.29       85.68      2.86 o 
   2   7   9       44.81       45.58      3.04 o 
   3   7   9       82.95       81.07      3.72 o 
   4   7   9       17.90       14.49      5.68 o 
   0   8   9      399.45      423.19      5.93 o 
   1   8   9      303.77      317.56      3.49 o 
   2   8   9        8.08        6.44      1.72 o 
   3   8   9       37.35       36.86      4.42 o 
   0   9   9        1.94        1.41      3.20 o 
   1   9   9       66.97       76.08      4.19 o 
   2   9   9        6.28        9.45      4.02 o 
   3   9   9       10.45        8.92      4.67 o 
   0  10   9      104.44      110.91      6.51 o 
   1  10   9       85.43       80.05      5.10 o 
   2  10   9        8.84        5.40      4.62 o 
   3  10   9        8.30       10.21      6.31 o 
   0  11   9       28.26       25.64      8.62 o 
   1  11   9        0.91       -0.03      3.61 o 
   2  11   9       18.68       15.46      5.32 o 
   0  12   9       18.71       20.92      7.91 o 
   1  12   9       17.40       15.60      5.93 o 
   0   0  10       14.15        9.23      3.61 o 
   1   0  10       19.28       18.75      2.71 o 
   2   0  10       71.34       69.86      3.12 o 
   3   0  10       25.22       19.90      4.25 o 
   4   0  10        4.28        8.48      5.51 o 
   0   1  10       16.37       15.89      2.45 o 
   1   1  10      107.14      104.05      1.90 o 
   2   1  10      240.05      235.20      2.51 o 
   3   1  10       69.08       58.20      3.26 o 
   4   1  10       14.94       13.07      3.75 o 
   0   2  10       45.74       43.40      2.64 o 
   1   2  10      179.39      187.19      2.25 o 
   2   2  10      108.91      104.29      2.47 o 
   3   2  10       11.56        8.31      2.72 o 
   4   2  10        1.41        0.62      3.20 o 
   0   3  10       15.38       15.97      3.00 o 
   1   3  10      358.11      362.76      3.15 o 
   2   3  10       22.89       21.82      2.51 o 
   3   3  10       85.78       79.77      3.47 o 
   4   3  10       41.96       39.88      4.41 o 
   0   4  10       10.48        8.20      3.43 o 
   1   4  10      294.89      303.72      2.98 o 
   2   4  10       55.57       53.89      2.84 o 
   3   4  10       10.09       11.78      3.24 o 
   4   4  10       96.89       95.51      5.23 o 
   0   5  10       78.31       76.75      3.67 o 
   1   5  10       67.51       69.43      2.74 o 
   2   5  10       48.79       51.15      2.83 o 
   3   5  10       56.76       63.04      3.72 o 
   4   5  10       46.94       57.13      5.33 o 
   0   6  10       64.49       63.84      4.56 o 
   1   6  10       18.20       15.28      2.85 o 
   2   6  10       15.60       13.24      2.79 o 
   3   6  10       51.36       50.24      3.64 o 
   4   6  10      145.13      146.52      5.66 o 
   0   7  10       83.57       79.59      5.62 o 
   1   7  10       48.35       48.70      3.48 o 
   2   7  10       22.18       23.06      3.22 o 
   3   7  10       45.75       46.07      3.98 o 
   0   8  10       49.64       59.66      6.28 o 
   1   8  10       77.48       80.69      3.51 o 
   2   8  10        1.95       -0.78      1.53 o 
   3   8  10       23.49       29.16      4.62 o 
   0   9  10        0.80        6.05      5.36 o 
   1   9  10       43.26       42.45      4.54 o 
   2   9  10       13.73       13.00      4.86 o 
   3   9  10        3.77        2.37      3.36 o 
   0  10  10      302.91      349.83      7.13 o 
   1  10  10       11.84       16.14      4.81 o 
   2  10  10       33.74       40.68      5.49 o 
   0  11  10        7.61        5.37      7.02 o 
   1  11  10        3.05        0.44      4.72 o 
   2  11  10        1.62        0.56      2.59 o 
   0  12  10        8.31        1.51      7.24 o 
   1   0  11       13.84        9.42      3.05 o 
   2   0  11       70.84       67.43      3.92 o 
   3   0  11      165.68      156.03      4.96 o 
   4   0  11        2.11       -0.35      0.85 o 
   0   1  11      144.62      149.53      3.00 o 
   1   1  11      296.61      315.45      2.63 o 
   2   1  11       14.87       13.19      2.62 o 
   3   1  11        8.93        7.90      3.46 o 
   4   1  11        9.19        8.57      4.42 o 
   0   2  11        0.38       -0.47      2.22 o 
   1   2  11       66.18       64.77      2.23 o 
   2   2  11        1.99        1.18      1.01 o 
   3   2  11       34.32       24.50      3.49 o 
   4   2  11        9.63        7.74      4.55 o 
   0   3  11      156.06      164.01      3.55 o 
   1   3  11      227.51      242.97      3.00 o 
   2   3  11       32.48       25.32      2.92 o 
   3   3  11       25.35       21.48      3.49 o 
   4   3  11       89.69      103.62      5.29 o 
   0   4  11        3.90        1.11      1.68 o 
   1   4  11       19.21       18.97      2.75 o 
   2   4  11       84.29       76.67      3.24 o 
   3   4  11        1.46        3.54      2.59 o 
   4   4  11       10.18        9.92      4.64 o 
   0   5  11        9.21        9.68      3.76 o 
   1   5  11      106.28      110.73      2.95 o 
   2   5  11        8.61        6.74      2.88 o 
   3   5  11        0.78       -1.11      1.33 o 
   4   5  11      171.44      183.52      6.32 o 
   0   6  11        5.87        4.22      2.28 o 
   1   6  11        1.47        0.49      0.66 o 
   2   6  11       19.94       18.72      3.25 o 
   3   6  11        7.78        6.62      4.15 o 
   0   7  11       23.58       16.18      5.86 o 
   1   7  11       72.00       70.87      3.86 o 
   2   7  11        5.90        3.14      1.22 o 
   3   7  11       24.83       28.40      4.38 o 
   0   8  11       44.05       50.00      6.92 o 
   1   8  11       14.08       12.71      3.87 o 
   2   8  11        5.56        4.40      3.74 o 
   3   8  11       16.02       21.02      5.58 o 
   0   9  11      265.52      282.22      7.01 o 
   1   9  11        6.49        4.94      3.42 o 
   2   9  11        7.94        5.24      2.74 o 
   0  10  11      155.88      184.42      7.71 o 
   1  10  11       21.40       28.00      5.01 o 
   2  10  11       10.13       14.21      6.14 o 
   0  11  11       86.51       94.63      9.49 o 
   1  11  11        4.15        6.97      5.82 o 
   0   0  12      417.34      446.00      7.58 o 
   1   0  12       49.90       42.37      3.73 o 
   2   0  12        5.71        3.76      2.98 o 
   3   0  12      143.99      148.62      6.02 o 
   4   0  12        9.33        2.92      4.89 o 
   0   1  12      904.30      992.20      6.92 o 
   1   1  12       86.01       81.55      2.55 o 
   2   1  12       10.05        9.22      3.01 o 
   3   1  12       37.28       34.81      3.88 o 
   4   1  12        1.55        0.50      4.08 o 
   0   2  12      121.39      113.43      3.86 o 
   1   2  12       83.83       79.57      2.76 o 
   2   2  12       87.93       80.60      3.10 o 
   3   2  12       18.09       12.55      3.80 o 
   4   2  12       45.77       40.38      5.52 o 
   0   3  12        1.60        1.12      2.66 o 
   1   3  12       86.26       84.34      3.02 o 
   2   3  12       18.63       15.11      3.10 o 
   3   3  12       11.45       11.96      3.86 o 
   0   4  12        1.67        2.37      1.54 o 
   1   4  12       22.11       19.31      3.18 o 
   2   4  12       65.47       61.25      3.62 o 
   3   4  12       30.26       32.52      4.07 o 
   0   5  12        0.60       -1.93      3.02 o 
   1   5  12       12.69        9.72      2.96 o 
   2   5  12       14.28       12.70      3.19 o 
   3   5  12        8.64       10.20      4.13 o 
   0   6  12        0.26       -0.15      1.14 o 
   1   6  12       59.81       60.45      3.63 o 
   2   6  12       40.09       37.75      3.87 o 
   3   6  12       10.68        8.42      3.52 o 
   0   7  12       13.87       14.41      6.60 o 
   1   7  12       29.26       23.69      4.14 o 
   2   7  12       67.80       66.21      4.16 o 
   3   7  12       14.46       14.96      4.55 o 
   0   8  12        7.30        7.39      6.58 o 
   1   8  12        7.32       11.19      4.74 o 
   2   8  12        5.49        2.82      2.16 o 
   0   9  12      123.92      145.34      7.51 o 
   1   9  12       32.52       40.04      5.02 o 
   2   9  12        4.00        0.05      4.19 o 
   0  10  12        0.18        0.26      3.16 o 
   1  10  12       15.04       20.60      5.51 o 
   1   0  13        0.60       -0.68      2.59 o 
   2   0  13        4.31        2.42      4.32 o 
   3   0  13        0.39       -2.01      4.43 o 
   0   1  13        9.34       10.85      3.75 o 
   1   1  13       71.69       67.81      3.03 o 
   2   1  13        7.63        7.08      2.90 o 
   3   1  13       37.48       32.49      4.45 o 
   0   2  13      206.66      218.88      4.20 o 
   1   2  13        5.32        2.64      1.53 o 
   2   2  13       12.80       12.74      3.33 o 
   3   2  13      111.55      129.44      4.64 o 
   0   3  13       13.45       11.88      4.52 o 
   1   3  13       19.91       16.94      3.20 o 
   2   3  13       14.30       10.49      3.52 o 
   3   3  13       14.33       15.02      4.53 o 
   0   4  13        0.69       -1.28      3.84 o 
   1   4  13       70.85       75.47      4.03 o 
   2   4  13       23.37       22.03      3.80 o 
   3   4  13       35.89       33.11      5.04 o 
   0   5  13        1.34        5.81      6.91 o 
   1   5  13       26.67       23.77      3.58 o 
   2   5  13        4.31        3.15      3.80 o 
   3   5  13        2.98       -0.19      3.48 o 
   0   6  13       18.89       16.95      6.93 o 
   1   6  13       14.73       12.95      3.94 o 
   2   6  13       17.21        5.76      2.31 o 
   0   7  13        1.90       -0.83      8.04 o 
   1   7  13       14.29       15.96      4.76 o 
   2   7  13        7.14        6.47      3.38 o 
   0   8  13       19.18       20.47      7.97 o 
   1   8  13        8.19       13.30      5.28 o 
   0   9  13       12.97        6.79      8.08 o 
   0   0  14      947.88     1000.61     13.80 o 
   1   0  14      564.75      626.92      8.00 o 
   2   0  14       12.80       13.23      5.34 o 
   3   0  14       15.16       16.03      6.62 o 
   0   1  14       74.19       74.96      4.78 o 
   1   1  14       88.43       89.18      3.65 o 
   2   1  14        3.62        2.55      1.53 o 
   3   1  14       22.03       28.25      4.87 o 
   0   2  14      151.67      149.74      5.17 o 
   1   2  14       61.18       57.09      3.95 o 
   2   2  14        2.11        1.97      1.89 o 
   3   2  14        9.51        8.60      4.96 o 
   0   3  14        0.18       -0.75      4.29 o 
   1   3  14       27.46       26.07      3.89 o 
   2   3  14        8.59       10.07      3.84 o 
   0   4  14       14.97       12.19      4.95 o 
   1   4  14       50.03       51.03      3.87 o 
   2   4  14       21.80       19.65      4.19 o 
   0   5  14        8.61        9.89      7.58 o 
   1   5  14       22.42       21.28      4.01 o 
   2   5  14       48.35       41.02      4.39 o 
   0   6  14       12.39       13.16      7.44 o 
   1   6  14        0.84       -0.65      4.78 o 
   2   6  14       22.81       19.34      4.40 o 
   0   7  14        3.89        0.11      3.78 o 
   1   7  14        8.36        8.79      5.39 o 
   1   0  15      142.50      143.62      5.76 o 
   2   0  15        3.41        1.93      4.23 o 
   0   1  15        6.13        2.27      4.24 o 
   1   1  15       40.62       40.52      4.27 o 
   2   1  15       11.91       17.85      4.30 o 
   0   2  15       15.72       11.14      5.67 o 
   1   2  15       45.28       40.64      4.27 o 
   2   2  15        1.90        2.30      3.30 o 
   0   3  15        9.06        3.64      3.14 o 
   1   3  15       26.41       28.58      4.68 o 
   2   3  15       17.25       18.78      4.59 o 
   0   4  15        9.75       11.04      5.71 o 
   1   4  15       16.64       12.81      4.36 o 
   0   5  15       37.14       34.78      7.25 o 
   1   5  15       34.93       36.45      4.88 o 
   0   6  15       39.83       36.10      8.76 o 
   0   0  16        6.46        9.67      8.68 o 
   1   0  16        2.80       -0.59      3.14 o 
   0   1  16       22.53       27.15      5.85 o 
   1   1  16       81.97       72.71      4.99 o 
   0   2  16        0.00       -5.19      7.17 o 
   0   3  16       16.58       12.87      7.48 o 
                                                 
